# Supplementary material for: Factors affecting online health information-seeking behavior in young and middle-aged patients with stroke
Source: PLoS One. 2025 Apr 28;20(4):e0321791. doi: 10.1371/journal.pone.0321791 (PMC12036841; doi:10.1371/journal.pone.0321791)
Supplement: S1 Data — (XLSX) [file pone.0321791.s001.xlsx]

## Sheet: 正式数据(1)(1)
Sex	Age	Education	Occupational	Monthly income	Stroke course	hospitalizations	VAR00033	treatment methods	perceived ease of use01	perceived ease of use02	perceived ease of use03	perceived ease of use04	perceived usefulness01	perceived usefulness02	perceived usefulness03	e-health literacy01	e-health literacy02	e-health literacy03	e-health literacy04	e-health literacy05	e-health literacy06	e-health literacy07	e-health literacy08	self-efficacy01	self-efficacy02	self-efficacy03	perceived benefits01	perceived benefits02	perceived benefits03	perceived risk01	perceived risk02	perceived risk03	health anxiety01	health anxiety02	health anxiety03	information quality01	information quality02	information quality03	information privacy01	information privacy02	information privacy03	social influence01	social influence02	social influence03	OHISB 01	OHISB 02	OHISB 03	OHISB 04
1	40	1	1	1	1	1	1	1	4	5	5	5	5	5	5	4	5	5	4	3	5	5	5	4	5	5	4	4	5	2	3	2	4	5	4	5	4	4	1	2	2	4	3	4	5	5	5	5
1	45	1	1	1	1	1	1	1	4	3	4	4	4	4	4	4	4	4	4	4	4	4	4	3	3	4	4	4	4	2	3	4	2	4	2	2	2	2	2	2	2	4	4	4	4	4	4	4
1	47	1	1	1	1	1	1	1	2	1	2	1	1	1	1	1	1	1	1	1	1	1	1	2	2	2	1	1	1	5	4	5	2	3	2	2	2	2	4	4	4	3	2	3	3	4	3	1
1	49	1	1	1	1	1	1	1	3	2	2	3	4	4	4	2	1	1	2	2	3	2	2	3	3	3	3	3	2	5	4	5	2	3	3	3	3	3	4	4	4	2	3	3	3	3	3	3
1	55	1	1	1	1	1	1	1	2	3	2	3	2	1	2	1	2	1	1	2	1	2	1	2	2	1	2	1	2	2	1	2	3	4	2	2	2	2	4	5	4	3	2	3	4	3	3	3
1	59	1	1	1	1	1	1	1	1	1	1	2	3	1	1	3	3	2	1	1	1	2	2	3	4	3	4	4	4	1	2	2	3	4	2	4	3	2	4	5	4	4	4	4	3	4	4	3
1	59	1	1	1	1	1	1	1	4	2	4	4	2	3	4	5	5	4	5	5	5	5	5	4	4	5	2	2	2	3	2	4	3	3	2	4	3	4	3	5	4	4	3	2	4	4	4	4
1	49	1	1	1	1	2	1	1	3	3	2	3	1	1	1	2	1	2	1	2	1	2	2	1	1	2	2	2	2	1	1	1	4	2	2	1	1	1	5	5	5	4	4	5	3	3	4	3
1	56	1	1	1	1	3	1	1	4	3	2	3	4	5	3	4	4	3	4	4	4	5	4	4	4	3	3	4	4	3	4	5	4	3	4	4	3	4	2	2	1	4	5	4	4	4	3	3
1	47	1	1	1	1	1	2	1	5	5	5	5	3	4	3	4	2	3	4	2	4	2	4	3	4	4	5	3	3	2	1	2	5	4	4	5	4	4	5	4	5	4	4	3	5	5	5	5
1	51	1	1	1	1	1	2	1	1	2	3	2	5	4	3	2	1	3	4	5	3	1	4	2	4	2	3	4	2	4	2	1	5	4	4	2	3	1	1	1	1	4	3	2	4	4	4	3
1	57	1	1	1	1	1	2	1	4	5	4	5	4	3	5	4	4	5	4	5	5	4	2	4	2	4	5	4	5	4	2	5	5	5	5	2	5	4	2	3	2	4	4	4	4	4	3	3
1	45	1	1	1	1	2	2	1	5	4	4	4	5	5	4	2	2	2	2	2	2	2	2	1	2	2	4	4	4	2	2	2	2	2	2	4	5	4	2	4	2	4	4	4	5	5	5	5
1	23	2	2	1	1	1	1	1	4	3	4	3	4	3	4	3	4	5	4	4	3	4	5	4	4	4	4	3	3	5	4	4	4	4	3	5	4	5	4	4	2	4	4	4	4	4	4	4
1	37	2	2	1	1	1	2	1	5	5	5	5	5	4	4	5	5	4	4	5	4	3	4	2	5	4	5	4	4	3	2	4	4	3	4	5	4	5	2	2	1	5	4	5	5	5	5	5
2	18	2	2	1	1	1	3	1	5	5	4	5	5	5	4	5	5	4	4	5	5	4	5	4	5	5	4	5	5	4	4	5	4	4	2	3	2	4	4	4	5	4	5	5	4	4	4	4
2	36	3	2	1	2	3	2	1	3	4	3	4	4	4	3	4	4	3	4	3	4	3	4	4	3	3	3	2	3	3	4	3	4	5	4	3	4	4	5	4	5	4	4	3	5	5	4	4
2	37	3	2	2	4	3	4	1	5	4	4	5	5	4	4	5	4	5	4	4	5	4	4	5	4	5	4	4	4	5	4	4	5	4	5	4	5	4	4	4	4	4	4	4	5	4	4	5
1	41	4	2	2	1	1	1	1	5	5	5	5	5	5	5	5	4	5	4	4	4	5	5	5	5	5	5	4	5	2	2	1	4	4	4	4	4	3	2	2	1	3	5	5	5	5	5	5
1	31	4	2	2	1	1	2	1	4	4	3	4	5	5	3	4	5	4	4	4	5	4	4	3	4	5	3	4	5	4	4	4	4	4	5	5	3	4	1	1	2	4	4	4	5	5	5	5
1	36	4	2	2	1	1	2	1	4	5	3	3	4	4	4	3	4	3	3	3	3	4	3	3	5	3	3	3	4	2	3	4	4	3	5	4	3	4	3	4	4	4	4	4	2	4	4	2
1	43	4	2	2	1	2	2	1	2	2	2	2	2	4	4	2	2	2	3	4	2	2	2	3	2	2	1	2	2	4	5	5	4	3	4	3	2	3	4	5	5	4	4	5	3	3	3	3
2	37	4	2	2	2	2	3	1	4	2	3	3	4	5	5	4	4	5	4	4	5	4	3	2	3	2	2	2	2	4	5	4	2	4	2	5	4	4	4	4	4	5	4	2	3	4	3	3
2	38	4	2	2	3	3	4	1	5	5	5	5	5	5	5	4	5	5	5	4	5	5	4	5	5	5	3	4	4	2	2	2	4	5	5	4	5	5	2	2	1	5	5	5	5	5	5	5
2	43	4	2	2	3	3	4	1	5	5	5	4	4	3	3	4	5	4	3	4	3	4	4	4	5	5	2	3	3	2	4	2	4	3	2	3	3	4	5	4	5	5	5	5	4	4	4	4
2	43	4	2	2	4	3	4	1	4	4	5	3	3	4	4	3	3	4	4	5	4	5	4	3	3	3	5	3	3	4	5	3	4	2	3	3	4	3	3	2	4	4	5	2	4	4	4	2
2	43	4	2	2	4	3	4	1	2	3	2	4	2	4	3	4	2	4	3	4	3	2	3	2	2	2	3	2	2	2	2	2	4	3	4	2	4	2	4	3	3	2	2	2	3	4	3	2
1	49	1	1	2	2	2	2	1	2	1	1	1	1	1	1	3	3	3	2	3	3	3	2	2	2	2	1	1	1	1	1	1	4	3	2	3	2	3	2	2	2	4	4	5	4	4	3	3
1	57	1	1	2	2	2	2	1	2	2	3	2	5	4	4	5	4	3	4	4	5	4	4	4	3	4	3	3	4	4	3	4	2	3	2	4	3	4	4	5	4	4	4	2	4	4	4	3
1	60	1	1	2	2	2	2	1	2	1	2	2	3	4	3	4	4	5	5	5	5	4	4	3	3	2	2	3	3	2	2	3	3	4	4	3	4	4	2	3	4	5	4	3	4	4	5	3
2	37	1	1	2	1	1	3	1	5	5	4	5	5	3	5	5	4	5	4	5	5	5	5	4	5	4	5	5	5	2	2	2	2	2	2	4	4	4	4	4	4	2	2	4	5	5	5	5
2	47	1	1	2	1	1	3	1	4	5	5	5	4	3	4	4	5	4	5	5	4	5	5	4	2	4	5	5	5	3	2	3	4	5	5	4	3	3	4	5	4	4	5	4	5	5	5	5
2	53	1	1	2	2	1	3	1	4	3	4	4	4	4	2	4	4	3	4	4	4	1	2	2	4	2	2	4	4	4	3	5	4	2	3	4	2	4	2	4	5	4	2	3	4	4	4	2
2	45	1	1	2	2	2	3	1	1	1	2	2	2	2	2	2	2	2	2	2	2	2	2	4	4	4	4	4	4	1	1	2	2	4	2	4	2	2	4	4	4	5	4	2	4	4	4	4
1	51	2	1	2	2	2	1	1	2	2	2	1	1	1	1	1	2	1	2	2	2	2	2	2	2	1	3	3	3	5	5	5	2	3	3	3	3	3	4	5	4	4	4	2	3	4	3	2
1	58	2	1	2	1	1	2	1	3	3	2	3	3	3	2	5	5	4	5	4	5	5	4	4	4	4	3	2	3	1	2	4	5	5	4	3	4	3	2	4	5	4	2	3	4	4	4	4
1	59	2	1	2	1	1	2	1	4	4	4	4	3	3	4	4	4	4	3	4	4	4	3	4	4	4	3	4	4	3	3	3	5	4	3	5	5	5	5	1	3	3	4	4	4	4	4	4
1	48	2	1	2	2	1	2	1	5	4	5	5	1	1	1	3	2	2	3	2	2	3	3	4	4	4	5	5	5	1	2	1	4	5	4	5	5	5	3	4	4	4	5	5	4	5	4	4
1	48	2	1	2	2	2	2	1	2	2	2	2	5	5	5	5	5	5	4	5	4	5	5	3	4	3	1	1	2	1	3	1	5	3	5	2	2	2	4	5	5	5	4	5	4	4	4	4
2	41	2	1	2	4	3	2	1	5	4	4	5	5	5	5	2	3	2	3	3	3	2	1	5	5	5	4	4	4	3	2	2	4	2	4	4	3	5	1	2	2	4	5	3	5	5	5	5
2	45	2	1	2	1	1	3	1	2	2	2	2	2	2	2	2	2	2	2	2	2	2	2	2	3	3	2	2	4	3	3	2	2	2	2	4	4	4	2	4	2	2	2	3	4	4	4	3
2	45	2	1	2	1	1	3	1	1	1	4	3	5	4	4	5	4	4	5	5	4	4	2	2	3	2	4	4	4	4	4	4	4	4	4	5	4	2	2	5	5	3	2	3	4	4	4	4
2	54	2	1	2	1	1	3	1	3	3	2	2	3	3	3	2	2	1	1	1	2	1	1	3	3	4	1	2	1	1	2	3	4	4	3	5	4	5	3	2	1	2	1	2	4	4	4	3
2	42	2	1	2	1	2	3	1	2	1	1	2	1	2	2	3	2	3	3	3	2	2	2	4	5	4	4	4	5	1	2	2	3	4	5	3	4	4	2	1	2	2	1	3	5	4	5	3
2	49	2	1	2	2	2	4	1	1	1	1	1	1	1	1	2	3	2	2	3	3	3	3	2	2	2	1	1	1	1	1	1	2	1	2	3	3	3	1	1	1	5	5	5	3	4	3	4
1	43	3	1	3	2	2	2	1	3	2	4	3	2	2	3	5	5	3	4	4	3	4	5	1	2	2	4	5	5	1	1	3	5	4	5	4	4	3	2	4	3	2	2	3	4	5	4	4
2	42	3	1	3	1	3	2	1	2	1	2	1	5	4	5	4	4	5	5	4	5	5	5	2	2	1	5	5	4	1	2	2	2	4	3	4	3	2	3	5	4	4	3	2	5	5	4	4
2	36	3	1	3	3	3	2	1	3	3	2	3	4	4	2	3	4	4	4	4	4	3	3	3	4	4	3	4	4	3	3	4	3	4	4	4	4	2	4	3	3	2	4	4	4	4	4	3
2	43	3	1	3	2	2	3	1	1	1	1	1	5	4	5	4	5	4	5	5	4	4	4	2	1	2	5	5	5	2	3	1	4	5	5	3	4	3	2	3	2	1	4	4	4	5	5	3
2	50	3	1	3	2	2	3	1	2	2	2	3	4	4	4	4	4	4	4	3	4	3	3	4	3	3	2	3	4	3	3	4	3	3	4	4	3	3	5	5	5	5	4	5	4	4	4	3
2	43	3	1	3	1	3	3	1	4	2	4	3	4	4	3	4	4	5	3	4	4	3	3	4	2	3	3	3	4	3	3	4	3	4	3	5	4	4	4	5	4	3	4	2	4	4	4	4
2	60	3	1	3	3	3	3	1	3	3	4	3	3	4	4	4	4	4	3	3	4	4	5	3	4	3	3	4	4	3	5	4	5	5	4	5	5	5	5	4	2	5	5	4	5	5	4	4
2	57	3	1	3	2	2	4	1	4	5	5	5	4	4	3	5	5	4	5	4	5	5	5	3	4	3	5	4	4	3	2	4	4	3	4	5	4	5	1	1	1	4	3	2	5	5	5	5
2	42	3	1	3	3	3	4	2	4	5	4	5	1	2	1	5	4	5	4	4	5	4	5	2	3	2	5	5	5	1	2	2	2	4	2	4	3	4	2	3	3	3	4	4	3	5	5	4
2	52	3	1	3	4	3	4	2	2	2	2	2	4	2	4	3	4	2	3	4	2	3	4	3	3	3	2	4	3	4	5	4	4	4	5	2	4	3	2	4	3	4	2	1	4	4	4	3
1	46	4	1	3	1	1	2	2	2	2	2	2	1	2	1	3	2	2	2	1	1	1	1	2	2	2	1	1	2	2	2	2	4	3	2	3	3	2	5	5	5	4	3	2	4	4	3	2
2	57	4	1	3	4	2	2	2	3	1	1	2	2	1	2	3	2	1	1	2	1	2	1	1	2	1	2	1	2	2	1	2	2	3	3	4	4	5	2	4	2	2	2	2	4	4	3	2
2	39	4	1	3	1	2	3	2	3	4	2	5	4	4	2	4	4	5	5	5	4	5	5	4	4	4	4	4	4	3	3	4	5	5	5	4	3	2	4	5	5	4	4	4	4	5	5	4
2	59	4	1	3	3	1	4	2	2	2	1	1	3	2	3	5	5	5	5	3	5	4	5	3	3	2	3	2	3	2	3	2	3	2	3	3	2	2	3	2	4	4	4	3	4	3	5	4
2	45	4	1	3	2	2	4	2	5	4	5	4	5	5	4	5	4	4	5	5	4	4	5	5	5	5	4	5	5	4	5	4	5	5	5	5	5	5	5	4	5	5	4	4	5	4	5	5
2	37	4	1	3	1	3	4	2	5	4	4	4	4	4	3	4	4	4	4	4	4	3	3	4	4	3	2	4	4	2	2	4	4	4	4	5	5	5	2	4	2	2	2	4	5	5	5	5
1	46	1	3	3	1	1	1	2	4	5	5	5	4	5	5	4	3	3	4	4	3	2	2	3	3	3	2	3	3	3	2	4	4	3	5	5	5	5	3	4	2	4	4	4	5	5	5	5
1	43	1	3	3	1	1	2	2	4	4	3	3	4	4	3	3	4	4	3	4	4	4	3	4	4	4	2	4	3	2	2	4	4	5	4	4	5	4	2	4	3	5	4	3	4	4	4	3
1	35	1	3	3	2	1	2	2	4	5	5	5	5	5	5	5	5	5	4	5	5	4	5	2	4	2	2	2	4	2	2	4	2	2	4	4	4	2	2	2	2	4	2	4	5	5	5	5
2	45	1	3	3	1	1	3	2	4	2	1	1	4	4	5	5	4	4	5	4	5	3	5	3	3	2	5	5	4	2	3	3	2	3	4	4	5	5	3	3	2	5	5	5	4	4	5	4
2	58	1	3	3	1	1	3	2	3	1	4	3	3	2	4	3	3	2	3	3	4	3	4	3	3	4	4	3	3	1	3	4	3	4	5	5	4	3	4	3	4	5	4	5	4	4	4	2
1	56	2	3	3	1	1	1	2	4	5	4	5	4	5	4	5	4	5	4	4	4	5	4	5	4	5	4	3	4	4	5	4	4	5	5	4	5	4	4	4	4	3	2	4	4	4	3	3
1	59	2	3	3	1	1	1	2	2	2	1	1	2	1	2	2	2	1	1	2	1	2	3	1	2	2	3	2	3	4	5	5	4	3	4	3	2	2	5	4	5	2	2	2	2	4	2	2
1	47	2	3	3	2	2	1	2	4	5	5	5	2	5	3	4	5	5	5	5	5	5	5	5	5	5	5	5	5	5	5	5	5	5	4	4	4	4	2	2	2	4	4	5	5	5	5	4
1	48	2	3	3	2	2	1	2	5	5	5	5	4	4	4	5	5	5	5	4	4	3	4	3	3	4	3	4	4	1	3	1	5	4	4	5	5	5	5	5	5	1	1	1	4	4	4	4
1	42	2	3	3	1	1	2	2	5	5	4	4	4	4	4	4	5	5	5	5	5	4	4	4	5	5	4	5	5	4	4	5	4	4	4	4	3	3	4	4	4	4	5	4	4	4	4	4
1	45	2	3	3	1	1	2	2	5	3	5	4	4	5	4	3	5	3	4	4	4	3	2	4	4	5	3	3	3	4	3	5	4	5	4	5	3	4	4	3	5	5	5	3	4	5	5	4
1	46	2	3	3	1	1	2	2	2	1	2	2	2	2	3	3	2	2	2	2	3	2	2	2	3	2	1	2	1	4	4	4	4	3	3	4	4	4	3	4	2	2	2	3	3	3	3	3
1	53	2	3	3	1	1	2	2	4	3	4	3	3	4	3	5	5	4	5	4	5	5	5	3	2	3	2	3	4	2	2	4	5	4	5	5	4	3	5	5	5	5	2	3	5	3	5	5
1	57	2	3	3	1	1	2	2	3	3	4	5	5	4	4	5	3	4	4	4	5	2	2	4	3	4	4	5	4	2	2	4	4	4	4	4	5	4	5	5	5	4	4	4	4	4	4	4
1	58	2	3	3	1	1	2	2	5	4	4	5	5	5	5	5	4	5	4	5	4	4	3	5	5	4	5	3	4	4	2	4	4	2	3	4	5	4	2	2	1	4	5	4	5	5	5	5
1	59	2	3	3	1	1	2	2	5	4	4	3	4	5	4	4	5	4	5	5	4	3	3	4	5	5	3	4	5	4	3	5	4	4	3	3	4	4	2	4	2	4	5	4	5	4	4	4
1	57	2	3	3	1	2	2	2	2	2	2	3	3	4	3	5	4	5	4	4	5	2	4	3	2	3	3	4	5	5	4	4	3	3	2	3	3	3	4	3	4	4	4	5	4	4	4	3
1	45	2	3	3	2	2	2	2	2	3	2	3	3	4	3	2	3	2	3	4	3	2	3	4	3	3	4	2	3	3	4	3	2	3	3	4	3	4	4	2	3	3	3	4	4	3	5	4
1	52	2	3	3	2	2	2	2	3	4	2	5	3	4	2	5	4	3	5	4	3	4	2	1	5	4	2	3	2	3	2	4	4	5	4	4	5	2	4	5	5	4	5	5	4	4	3	3
2	57	2	3	3	3	2	2	2	2	3	3	2	2	3	2	3	2	3	3	2	3	4	4	3	3	3	4	2	4	2	3	4	3	3	3	4	2	3	5	5	5	4	4	3	3	5	3	2
2	52	2	3	3	1	1	3	2	1	1	1	1	1	2	1	1	1	1	2	1	2	2	1	1	2	2	1	1	1	5	5	5	2	2	2	1	1	2	4	5	5	2	2	2	2	2	2	2
2	46	2	3	3	2	1	3	2	4	4	4	2	5	4	5	4	5	5	2	2	5	2	2	2	4	4	2	4	4	2	2	4	5	4	5	4	5	4	4	4	4	3	2	4	5	5	5	5
2	49	2	3	3	2	1	3	2	3	4	3	3	3	3	3	5	5	5	5	5	4	5	5	3	4	3	4	3	3	2	3	3	4	5	4	4	4	4	5	5	4	5	5	5	4	4	5	4
2	57	2	3	3	2	2	3	2	3	3	4	3	4	3	4	3	3	4	3	4	3	4	3	1	2	1	3	4	3	4	3	4	5	5	4	4	3	4	4	4	4	4	4	3	3	3	2	4
2	58	2	3	3	3	3	3	2	1	1	1	1	1	2	2	2	1	2	1	2	1	1	1	1	1	1	2	3	3	4	3	3	2	1	1	1	3	1	5	5	5	2	1	3	1	1	1	1
1	43	3	3	3	1	1	1	2	4	4	5	4	2	5	4	4	4	3	4	4	3	4	3	3	4	2	3	3	4	2	2	4	3	4	3	4	2	2	3	3	4	3	4	3	4	4	4	3
1	48	3	3	3	1	1	1	2	2	2	1	1	5	5	5	4	4	4	4	4	4	4	5	3	4	3	3	3	2	1	1	2	4	3	3	4	5	5	2	2	4	4	5	3	4	4	5	3
1	49	3	3	3	1	1	1	2	4	3	3	4	4	5	4	5	4	4	5	4	4	4	4	5	4	4	3	4	5	4	4	5	5	4	5	4	3	4	2	3	2	1	1	1	4	4	4	3
1	52	3	3	3	1	1	1	2	4	3	2	3	4	3	4	4	4	4	3	4	4	3	4	3	4	4	4	3	4	4	4	3	5	3	4	3	2	4	5	4	5	5	5	3	4	5	4	3
1	54	3	3	3	1	1	1	2	4	3	2	1	2	1	2	3	4	3	2	3	2	3	2	3	3	2	3	2	3	2	3	2	4	3	4	2	4	3	4	3	3	2	1	1	3	4	5	4
1	55	3	3	3	1	2	1	2	3	2	3	2	5	5	5	2	2	3	2	3	2	1	1	1	3	2	4	2	3	3	5	2	4	4	4	2	1	2	3	4	3	3	2	3	4	4	4	3
1	50	3	3	3	3	2	1	2	4	4	3	3	1	3	1	3	4	3	3	3	2	3	3	2	4	2	1	3	3	3	4	3	2	5	3	2	1	1	5	5	4	4	4	4	4	4	4	2
1	48	3	3	3	1	3	1	2	4	3	4	3	4	5	3	3	2	2	1	2	1	1	2	1	2	3	3	2	3	2	1	4	5	2	4	4	4	5	3	2	3	4	4	3	4	4	4	4
1	30	3	3	3	1	1	2	2	4	3	2	2	2	2	2	3	4	3	2	2	2	3	3	2	2	2	2	2	4	2	2	4	2	4	4	4	4	4	2	2	2	2	4	4	4	4	5	4
1	36	3	3	3	1	1	2	2	2	2	2	2	4	4	4	4	3	4	4	4	3	4	3	3	4	4	3	3	4	4	3	4	3	4	2	4	4	4	5	5	4	4	2	4	4	3	4	4
1	36	3	3	3	1	1	2	2	4	4	4	3	4	4	4	4	5	5	4	5	4	5	5	3	3	4	3	4	4	4	4	4	4	4	4	4	3	3	4	4	4	4	5	4	5	5	5	3
1	47	3	3	3	1	1	2	2	5	4	4	4	5	4	4	4	4	5	5	4	4	4	4	4	4	4	4	4	4	3	4	4	4	4	4	2	2	2	5	5	5	5	4	5	4	4	4	4
1	47	3	3	3	1	1	2	2	3	2	3	2	4	3	3	4	4	3	2	3	4	1	2	2	3	4	2	4	4	1	2	4	3	3	4	4	5	4	5	5	5	4	2	4	4	4	4	4
1	36	3	3	3	2	1	2	2	4	4	4	4	4	4	3	4	4	4	4	3	3	2	2	3	3	4	2	4	4	3	2	4	4	4	4	4	4	4	2	3	4	4	4	4	4	4	4	4
1	53	3	3	3	2	1	2	2	2	2	3	2	5	3	3	2	3	5	3	4	2	4	2	3	3	2	3	2	4	2	4	2	3	3	4	4	3	2	3	4	3	4	3	4	4	4	4	3
1	39	3	3	3	1	2	2	2	2	2	2	2	5	5	5	4	5	4	4	5	4	3	3	4	5	5	4	5	4	5	4	5	5	4	4	4	3	4	4	5	3	5	4	5	4	5	4	4
1	42	3	3	3	2	2	2	2	5	5	5	5	3	4	2	5	4	5	5	4	5	3	5	4	3	4	5	5	5	4	3	3	4	3	2	3	4	2	4	3	5	4	4	3	5	4	5	5
2	46	3	3	3	2	2	2	2	5	4	5	5	5	5	5	5	4	4	4	5	5	5	4	2	2	2	5	5	5	2	2	3	4	4	4	3	3	2	2	4	3	2	2	3	5	5	5	4
2	48	3	3	3	2	2	2	2	4	4	4	3	3	3	4	3	3	4	4	3	3	3	4	3	3	4	4	3	3	3	2	3	4	4	4	4	3	2	4	5	4	4	5	3	4	4	4	4
2	57	3	3	3	2	2	2	2	4	3	2	3	3	3	2	3	2	2	2	2	3	2	2	3	3	4	3	2	3	4	3	4	4	4	3	3	2	3	3	2	1	2	1	2	4	4	4	3
2	46	3	3	3	3	2	2	2	2	2	3	2	2	2	2	2	2	2	2	2	2	2	2	4	3	3	2	2	2	2	2	2	2	4	2	4	4	4	4	3	3	2	2	2	4	4	4	2
2	43	3	3	3	4	3	2	2	5	5	5	3	5	3	4	3	3	2	4	3	3	5	5	5	5	4	5	4	5	1	3	3	3	5	1	3	3	4	4	5	4	1	4	5	4	4	5	5
2	36	3	3	3	1	1	3	2	4	4	4	5	5	5	5	2	4	4	4	3	4	4	4	2	4	3	5	5	4	4	4	4	2	4	4	4	4	4	4	4	4	4	2	3	5	4	5	5
2	46	3	3	3	1	1	3	2	4	4	4	5	4	4	4	5	4	4	4	5	5	5	5	5	5	4	4	4	4	3	4	4	4	2	4	3	2	2	4	4	3	2	2	2	3	5	3	3
2	55	3	3	3	1	1	3	2	5	4	5	5	5	4	3	4	4	4	3	4	4	4	5	3	3	4	2	4	4	3	3	4	3	2	3	5	4	5	4	5	5	1	1	2	4	3	4	4
2	56	3	3	3	2	1	3	2	5	5	4	5	5	4	5	5	5	4	5	5	5	5	4	5	5	5	4	5	5	4	5	5	5	5	5	4	5	4	5	5	4	4	4	5	4	4	2	4
2	36	3	3	3	2	2	3	2	5	5	5	5	5	5	5	5	4	5	5	4	5	5	5	3	3	3	4	3	3	4	3	4	5	4	4	4	4	3	5	5	5	5	4	4	5	5	5	5
2	42	3	3	3	2	2	3	2	4	5	4	3	4	5	2	4	4	5	3	3	4	5	4	4	3	4	2	4	3	2	2	4	4	4	4	4	5	4	5	5	5	4	4	3	5	5	5	2
2	50	3	3	3	2	2	3	2	4	4	5	5	5	5	5	4	4	4	4	4	4	3	3	4	3	3	5	4	4	1	1	1	4	5	4	5	5	5	2	2	2	5	5	4	5	5	5	5
2	55	3	3	3	2	2	3	2	3	2	2	3	3	4	5	4	4	5	3	5	3	4	4	3	3	4	5	4	4	3	4	3	3	3	2	5	5	5	4	3	4	5	4	5	4	4	4	3
2	60	3	3	3	2	2	3	2	5	5	5	4	5	5	4	5	5	4	5	5	5	4	5	5	5	4	5	5	5	4	5	5	4	5	5	5	3	2	5	4	3	4	5	4	5	4	5	4
2	49	3	3	3	3	2	3	2	3	2	3	2	2	2	2	1	3	2	3	2	2	3	3	4	5	5	2	1	2	1	3	2	5	5	5	5	4	5	1	5	5	1	1	1	4	4	4	4
2	56	3	3	3	3	2	3	2	5	4	5	4	4	3	4	4	3	4	3	4	3	2	4	3	4	2	2	4	4	4	3	5	5	3	4	2	2	3	2	5	5	3	2	3	4	4	4	4
2	60	3	3	3	4	2	3	2	3	4	3	4	4	5	5	5	4	5	3	4	4	5	4	3	4	4	2	4	5	4	5	5	3	2	2	3	2	3	3	2	3	3	4	4	5	4	3	4
2	59	3	3	3	2	2	4	2	1	2	1	1	3	4	3	2	2	3	2	3	2	3	2	2	3	2	2	2	2	5	4	5	2	2	2	3	2	3	3	3	4	1	2	1	4	2	2	2
2	40	3	3	3	2	3	4	2	4	4	4	4	3	4	3	4	4	4	4	3	3	2	4	3	4	4	3	4	3	4	3	4	5	4	5	4	2	2	4	4	5	5	4	4	5	5	5	5
2	38	3	3	3	3	3	4	2	5	5	5	5	5	5	5	5	5	5	5	5	5	5	5	5	5	5	5	5	5	4	5	5	4	4	5	4	5	4	2	2	3	4	3	4	5	5	5	5
2	43	3	3	3	3	3	4	2	5	5	5	3	3	3	2	3	5	4	4	5	3	2	2	2	3	4	2	3	3	4	2	4	3	4	4	2	1	1	2	2	2	4	3	2	4	4	4	4
2	57	3	3	3	3	3	4	2	4	4	3	3	4	4	2	2	4	4	4	4	4	4	3	4	4	4	2	4	4	3	2	4	2	2	4	4	4	4	4	5	5	1	3	4	4	4	4	4
2	41	3	3	3	4	3	4	2	3	4	4	2	4	5	5	4	4	5	4	5	5	4	5	4	4	5	3	4	3	5	4	4	4	3	4	3	2	3	3	5	4	4	2	4	5	3	3	3
1	46	4	3	3	1	1	1	2	4	3	3	3	2	2	2	3	4	2	4	4	3	3	3	2	4	3	2	3	4	2	3	4	2	4	3	4	4	4	4	4	4	4	2	4	4	4	4	4
1	49	4	3	3	1	1	1	2	3	3	2	3	5	4	5	4	3	4	3	4	3	4	4	3	3	3	4	5	3	2	4	4	5	4	5	2	1	3	5	5	5	4	4	5	4	4	4	3
1	56	4	3	3	1	1	1	2	4	5	3	4	2	2	2	2	2	1	2	3	2	1	1	2	2	3	4	2	4	5	4	4	5	4	5	4	5	5	3	4	4	2	2	2	3	3	3	3
1	56	4	3	3	1	2	1	2	3	4	3	4	3	2	3	3	4	3	4	4	3	4	4	2	2	3	3	2	2	4	4	4	4	5	5	4	2	2	2	3	5	5	4	5	3	3	4	3
1	54	4	3	3	2	2	1	2	4	2	5	1	1	3	4	1	1	3	4	2	4	2	3	4	4	3	2	2	2	3	2	4	4	3	4	2	3	4	4	3	2	2	3	4	4	4	4	2
1	46	4	3	3	1	3	1	2	4	4	4	4	4	4	4	4	4	4	4	5	4	4	4	4	4	4	3	4	4	4	4	4	3	2	2	2	3	3	3	4	4	2	2	2	4	5	5	4
1	59	4	3	3	2	3	1	2	4	4	4	3	4	3	4	4	4	4	4	3	4	4	3	3	4	4	4	3	4	4	3	4	4	3	4	4	4	4	4	4	4	3	4	3	4	4	4	4
1	39	4	3	3	1	1	2	2	4	4	3	4	4	5	4	5	5	4	4	4	4	2	2	2	3	4	3	4	4	3	2	4	4	5	5	4	4	3	4	3	4	5	2	4	4	4	4	4
1	45	4	3	3	1	1	2	2	4	4	4	4	4	4	4	4	4	4	4	4	4	3	3	1	1	2	2	4	4	2	3	4	2	2	2	4	2	4	3	4	3	2	2	4	3	4	3	4
1	55	4	3	3	1	1	2	2	1	2	1	1	2	3	2	1	1	2	2	2	1	2	2	1	1	2	2	1	1	3	2	4	3	2	3	3	4	4	5	4	5	4	3	2	3	2	2	2
1	40	4	3	4	2	1	2	2	4	2	3	4	4	5	4	4	4	3	4	5	4	5	3	4	4	3	2	2	2	3	4	5	4	5	5	2	2	1	4	4	4	5	5	5	4	5	3	2
1	49	4	3	4	2	1	2	2	4	4	5	4	5	5	4	5	4	5	4	4	5	4	4	4	4	5	4	4	5	3	4	4	2	4	2	1	1	1	4	5	5	1	1	5	4	4	4	4
1	51	4	3	4	2	1	2	2	1	2	1	2	2	1	2	3	2	2	2	2	2	3	3	2	2	3	2	2	3	5	5	4	3	3	4	3	4	4	5	4	5	3	3	3	3	3	3	3
1	37	4	3	4	1	2	2	2	5	4	4	5	4	5	4	2	3	3	2	2	3	2	2	5	5	5	4	4	4	3	4	5	5	5	4	3	2	2	4	4	2	4	4	5	5	5	5	5
2	53	4	3	4	2	2	2	2	5	4	4	3	4	4	3	4	4	4	5	4	4	3	3	3	3	4	3	4	3	3	3	4	5	4	3	4	3	3	3	4	5	4	5	5	4	4	4	2
2	57	4	3	4	2	2	2	2	4	3	4	3	5	5	5	3	3	4	3	2	3	3	4	3	2	3	3	2	3	2	3	3	2	4	2	3	3	4	2	3	3	3	4	4	4	5	4	4
2	41	4	3	4	1	3	2	2	3	3	3	3	5	5	4	4	5	4	5	5	5	4	4	4	5	4	3	4	5	4	4	5	5	4	3	5	4	3	5	4	5	5	4	4	4	4	4	2
2	52	4	3	4	1	3	2	2	5	5	4	4	3	4	3	3	4	4	4	3	5	4	4	3	5	4	2	4	5	5	4	5	5	4	5	4	2	5	2	4	5	4	3	4	4	4	4	4
2	43	4	3	4	1	1	3	2	2	3	2	4	1	1	1	1	2	2	3	2	2	2	2	2	4	4	2	3	2	3	2	5	3	3	2	3	3	3	5	4	4	3	3	2	2	2	2	3
2	47	4	3	4	1	1	3	2	2	1	1	1	1	1	1	1	2	1	1	1	2	1	1	3	3	3	1	1	2	1	1	1	3	2	2	3	3	2	2	4	2	4	3	3	4	4	4	2
2	52	4	3	4	1	1	3	2	5	5	5	5	2	4	3	4	4	4	4	3	4	2	2	5	5	5	3	3	4	3	3	4	3	4	3	3	5	4	2	2	2	3	4	5	5	5	5	5
2	54	4	3	4	1	1	3	2	5	5	5	5	4	5	4	5	5	5	3	2	4	2	4	4	4	3	4	4	4	2	1	2	5	4	3	4	2	4	4	3	2	5	5	5	5	5	5	5
2	53	4	3	4	2	1	3	2	2	3	3	3	3	4	3	4	4	5	4	4	4	3	4	3	2	4	2	4	4	3	3	5	3	4	3	4	5	4	4	3	4	5	4	3	4	4	4	3
2	60	4	3	4	2	1	3	2	4	3	4	3	5	5	5	4	4	3	4	4	3	2	3	4	4	3	2	3	4	3	3	4	3	4	5	3	2	3	4	4	3	4	4	3	4	4	4	5
2	56	4	3	4	1	2	3	2	4	5	4	5	4	5	3	4	4	5	4	5	4	5	4	5	4	5	4	5	4	5	4	4	5	4	5	5	4	5	4	4	4	3	2	4	4	4	4	4
2	51	4	3	4	4	2	3	2	4	4	3	4	5	5	5	5	5	4	5	4	4	3	4	3	4	4	2	4	4	4	3	4	4	4	4	4	3	4	3	5	4	1	1	1	4	5	4	3
2	57	4	3	4	3	3	3	2	3	3	4	3	3	4	3	4	2	2	2	2	3	3	2	2	3	3	4	4	5	2	3	4	4	3	2	4	4	4	4	3	2	5	4	4	4	4	5	3
2	57	4	3	4	3	3	3	2	3	2	2	2	2	3	3	4	2	2	1	1	2	2	2	3	3	2	1	2	3	2	1	4	2	4	3	4	5	5	3	5	4	4	3	2	2	5	4	2
2	49	4	3	4	4	1	4	2	4	4	5	4	4	4	4	5	4	4	4	5	3	4	4	4	4	4	5	4	4	4	5	5	5	4	5	2	2	2	2	4	3	3	4	4	4	4	4	2
2	43	4	3	4	3	2	4	2	5	5	5	5	4	5	4	4	3	4	4	3	4	5	4	4	3	4	4	4	4	3	4	4	4	5	3	4	5	4	3	2	4	4	5	2	5	5	5	5
2	51	4	3	4	4	3	4	2	4	4	5	5	4	5	5	5	4	4	4	3	4	4	4	4	3	3	3	3	3	1	4	2	5	5	5	5	5	3	2	2	1	5	4	4	5	5	5	5
1	41	1	4	4	1	1	1	2	4	5	5	5	4	5	3	4	4	4	3	4	4	3	4	4	5	4	3	4	4	4	4	5	4	5	2	5	4	3	3	4	3	2	4	4	5	5	4	4
1	54	1	4	4	2	1	1	2	4	5	4	5	1	2	1	4	4	5	4	5	5	4	5	3	2	2	1	2	2	4	5	5	5	2	4	5	4	4	5	4	5	3	2	4	3	4	4	2
1	51	1	4	4	2	2	1	2	4	4	5	4	4	5	4	5	4	4	5	4	4	5	4	5	4	3	4	4	4	4	3	4	5	5	5	5	4	4	5	4	5	3	3	3	4	4	4	4
1	52	1	4	4	2	2	1	2	3	3	4	4	4	4	5	4	5	5	5	5	5	4	4	5	4	4	4	5	5	3	5	4	4	3	4	2	2	1	4	5	4	4	5	4	4	4	4	4
2	47	1	4	4	1	1	3	2	3	2	3	3	2	3	1	1	2	3	2	2	1	2	3	3	2	2	2	3	2	5	5	5	2	4	4	4	3	4	4	5	4	2	2	2	3	3	3	3
2	54	1	4	4	1	1	3	2	4	5	3	4	3	4	4	5	2	2	2	3	2	1	2	2	4	2	3	3	4	4	2	5	3	3	4	4	5	4	4	5	4	5	5	5	4	4	4	4
1	37	2	4	4	1	1	1	2	4	4	5	5	4	5	3	4	3	4	3	2	4	3	4	3	4	3	4	3	3	3	4	4	2	3	2	5	4	4	3	4	5	4	4	3	5	5	5	5
1	41	2	4	4	1	1	1	2	3	2	3	1	2	1	1	1	2	2	2	3	2	3	2	2	2	2	3	2	2	5	4	5	3	2	3	4	3	4	3	4	3	3	2	3	1	3	4	3
1	39	2	4	4	1	1	2	2	2	1	1	1	2	2	1	4	4	5	5	5	4	5	5	2	3	2	5	5	5	2	3	1	2	2	2	4	3	4	4	5	5	4	4	4	4	5	4	4
1	45	2	4	4	1	1	2	2	2	2	2	2	2	2	2	2	2	2	2	3	2	4	4	3	4	3	3	2	2	3	4	4	4	4	2	5	5	5	4	3	3	4	4	2	4	4	4	4
1	55	2	4	4	1	1	2	2	2	2	3	2	4	3	4	3	4	3	4	4	4	4	3	2	2	2	1	2	1	4	3	3	3	2	3	4	4	3	5	5	5	4	4	4	2	4	4	2
1	56	2	4	4	1	1	2	2	2	1	1	2	1	1	1	1	1	2	2	1	1	2	2	2	2	1	3	2	2	5	5	4	4	2	3	2	3	2	4	4	5	2	1	2	3	2	2	2
1	59	2	4	4	1	1	2	2	2	2	3	3	1	1	1	2	2	3	4	2	2	3	3	2	2	2	2	3	2	4	3	5	2	3	2	2	2	3	4	5	5	3	2	1	3	3	3	1
1	56	2	4	4	1	2	2	2	5	4	3	4	3	4	3	4	5	4	5	3	4	3	3	2	5	4	4	4	5	4	2	5	5	5	4	5	4	5	4	5	4	3	4	2	5	5	5	4
2	47	2	4	4	2	2	2	2	4	4	3	4	3	4	4	3	4	5	4	4	4	3	4	4	4	3	4	4	3	4	3	4	5	4	5	4	3	3	2	4	3	1	1	1	4	5	4	3
2	50	2	4	4	2	2	2	2	4	4	4	5	4	4	5	4	4	4	5	4	4	3	4	4	3	4	4	3	4	2	3	4	5	5	5	4	3	4	4	5	3	4	5	4	4	4	4	4
2	51	2	4	4	2	2	2	2	5	5	4	4	5	5	4	5	5	4	5	5	5	4	4	5	5	4	5	5	5	4	4	5	4	4	4	2	1	1	3	3	4	4	4	4	4	4	4	4
2	56	2	4	4	2	2	3	2	4	3	3	2	2	3	2	3	3	3	2	3	3	2	2	2	3	3	2	3	3	2	2	3	5	3	5	4	3	4	4	5	5	5	4	5	4	4	4	3
2	60	2	4	4	2	2	4	2	5	5	4	5	5	4	5	5	4	5	5	4	5	5	4	5	5	5	4	5	5	4	5	5	4	3	4	5	4	5	4	3	3	4	3	3	4	4	4	2
1	41	3	4	4	2	1	1	2	3	2	4	3	4	3	3	4	4	3	3	4	4	3	2	3	4	4	4	3	4	3	4	4	3	4	4	4	3	4	4	4	4	3	3	3	4	4	4	3
1	45	3	4	4	3	1	1	2	4	5	5	5	5	5	4	3	3	4	4	4	4	4	4	4	5	4	4	4	4	2	3	4	2	3	2	4	5	3	4	4	4	3	2	4	5	5	5	5
1	37	3	4	4	1	2	1	2	1	1	1	2	4	4	1	2	2	2	2	3	3	2	2	1	3	4	3	2	2	3	2	4	3	3	3	5	2	4	3	4	4	4	4	5	3	3	3	3
1	55	3	4	4	3	3	1	2	2	2	1	1	3	3	3	2	2	1	1	2	2	2	1	4	3	4	2	1	1	5	3	4	2	1	1	1	1	1	5	5	4	2	2	1	2	2	2	2
1	46	3	4	4	1	1	2	2	3	3	3	3	4	4	5	4	4	5	5	4	5	4	4	5	5	4	4	5	4	5	4	5	3	3	4	5	4	5	2	4	2	1	1	1	4	4	3	4
1	55	3	4	4	1	1	2	2	5	5	5	5	5	5	5	5	5	5	4	5	5	5	5	5	3	4	2	4	4	4	5	5	4	5	4	5	5	3	4	5	4	4	4	3	4	4	4	4
1	56	3	4	4	1	1	2	2	2	2	3	2	2	3	2	4	5	4	4	5	5	5	4	3	2	2	2	3	3	2	1	4	4	4	4	4	4	4	4	5	5	1	3	4	4	4	4	4
1	58	3	4	4	1	1	2	2	4	3	3	3	3	4	2	3	3	2	3	3	2	2	2	3	2	3	2	3	3	2	3	4	5	4	4	4	3	2	4	4	4	4	4	4	4	4	2	2
1	60	3	4	4	1	2	2	2	3	4	4	3	4	3	4	3	4	3	4	3	4	3	4	3	4	3	4	3	4	3	4	3	4	3	3	4	3	4	3	4	3	4	3	3	4	3	4	3
2	46	3	4	4	2	2	2	2	4	4	5	4	5	5	4	4	5	5	4	5	4	4	4	4	4	4	5	5	4	2	4	4	3	4	4	4	3	4	2	2	2	4	3	2	5	5	5	3
2	35	3	4	4	2	3	2	2	4	4	3	2	2	2	2	2	2	2	2	2	2	2	2	2	4	2	3	4	4	2	2	2	2	2	2	2	3	4	2	4	2	4	4	4	4	5	4	3
2	53	3	4	4	1	1	3	2	4	3	4	4	4	5	3	4	4	5	4	4	4	4	5	2	3	3	3	3	3	4	5	4	5	4	4	4	3	4	5	4	5	4	4	3	3	4	3	4
2	52	3	4	4	2	2	3	2	4	4	3	4	3	5	4	4	4	5	4	4	5	4	4	5	4	2	3	4	5	3	3	4	4	5	3	4	5	4	3	3	3	5	5	5	5	5	5	5
2	58	3	4	4	2	2	3	2	1	2	1	1	3	3	2	3	1	2	2	3	1	2	2	3	3	1	1	1	1	3	5	3	1	2	2	2	3	3	2	4	3	4	2	1	3	2	2	1
2	53	3	4	4	2	2	4	2	2	1	3	2	2	2	1	3	3	2	2	1	2	1	2	2	1	2	2	3	2	3	2	4	4	3	3	4	5	4	3	5	4	3	2	3	3	3	3	3
2	45	3	4	4	4	3	4	2	1	1	1	1	2	2	2	1	1	2	1	2	2	1	2	2	2	2	3	2	2	4	4	4	2	2	2	2	2	2	5	5	4	2	2	1	1	1	1	1
1	47	4	4	4	1	1	2	2	2	1	3	1	3	2	4	3	2	1	2	1	2	3	3	2	1	1	1	1	2	5	4	4	3	3	3	3	2	3	4	4	4	3	3	3	3	3	3	3
1	54	4	4	4	1	1	2	2	4	3	4	3	3	4	2	3	4	3	4	3	4	3	4	3	3	2	3	3	3	2	3	3	4	5	4	4	3	4	4	4	3	3	2	4	4	4	4	4
1	41	4	4	4	1	2	2	2	4	5	5	5	5	5	5	4	4	4	5	5	4	5	5	4	5	5	4	5	4	5	4	4	5	4	5	5	4	5	2	2	2	4	2	1	5	5	5	5
2	60	4	4	4	2	2	2	2	3	3	2	4	3	4	2	3	2	2	3	2	3	3	2	3	3	2	2	2	3	2	3	4	5	4	4	4	3	3	4	4	3	4	4	4	4	4	4	3
2	38	4	4	4	1	3	2	2	5	5	5	5	5	4	5	3	2	2	4	3	2	4	2	3	3	3	3	4	4	3	2	2	4	4	2	4	5	4	4	3	3	4	4	2	5	5	5	5
2	40	4	4	4	1	3	2	2	2	2	2	2	3	4	4	2	2	2	3	2	2	3	3	4	4	3	2	4	4	3	2	4	4	4	4	4	4	3	4	3	2	2	3	4	4	4	4	3
2	38	4	4	4	4	3	2	2	5	4	5	5	5	4	5	5	4	5	4	5	5	4	5	5	5	4	5	4	5	4	4	4	5	4	4	4	4	4	5	4	4	4	5	5	5	5	5	5
2	56	4	4	4	4	3	2	2	4	5	4	5	4	5	4	5	4	5	3	4	3	4	5	4	3	4	5	4	4	5	4	4	3	4	3	4	3	2	4	5	4	5	3	5	4	4	4	4
2	57	4	4	4	2	1	3	2	3	2	2	3	4	3	2	4	4	4	3	3	4	4	5	3	4	4	5	4	4	5	5	4	5	4	4	3	4	4	4	4	4	3	2	4	4	4	4	4
2	54	4	4	4	3	2	3	2	4	2	5	4	4	5	2	5	4	5	3	5	5	2	5	5	2	4	4	5	4	2	5	4	5	5	4	4	5	5	4	5	4	5	4	4	4	4	4	4
2	41	4	4	4	2	3	3	2	5	5	5	5	5	5	5	5	4	5	5	5	5	5	5	3	3	3	4	3	2	3	3	2	5	4	4	5	4	5	1	1	5	3	2	4	5	5	5	5
2	38	4	4	4	3	3	3	2	2	3	2	2	2	1	2	3	2	3	3	3	2	4	3	3	4	3	2	3	4	5	5	5	4	3	4	3	2	4	4	3	4	5	4	3	3	3	3	3
2	38	4	4	4	1	1	4	2	4	5	4	5	4	5	4	5	4	5	4	5	4	5	4	3	3	4	5	4	4	5	4	5	3	3	3	4	4	5	1	2	1	2	1	3	4	4	4	3
2	36	4	4	4	3	3	4	2	4	5	5	5	4	4	3	4	4	5	5	3	5	4	5	3	4	3	2	3	4	2	2	4	2	4	2	4	4	4	4	4	4	4	4	4	5	5	5	4
2	36	4	4	4	3	3	4	2	4	3	4	4	3	4	3	4	4	3	3	4	4	4	4	3	3	4	3	4	4	3	4	4	5	5	5	4	3	3	5	5	4	4	4	5	5	5	5	5
2	43	4	4	4	3	3	4	2	5	4	5	4	4	5	3	4	5	5	4	5	4	2	3	4	5	4	2	4	5	4	3	5	4	5	5	5	4	2	2	3	4	5	5	4	4	5	4	5
2	47	4	4	4	3	3	4	2	4	5	5	5	5	4	3	4	4	3	4	4	4	3	4	4	4	3	4	4	4	3	4	4	5	4	5	3	4	3	5	5	5	5	5	5	5	5	5	5
1	49	1	5	5	1	1	2	2	2	2	2	2	4	5	4	4	3	4	3	3	4	5	4	5	3	4	4	5	4	2	4	5	4	3	4	4	4	3	4	3	4	4	5	4	5	5	5	5
2	47	2	5	5	2	2	2	2	4	3	3	3	2	4	3	4	4	2	4	4	3	3	3	2	3	3	3	2	4	2	2	4	4	2	2	2	2	2	3	4	3	2	2	3	4	4	4	2
2	53	2	5	5	2	2	2	2	4	2	3	4	1	4	2	2	3	2	2	1	2	2	3	4	3	3	4	2	2	1	2	3	5	4	3	4	2	2	3	4	3	2	2	3	4	4	4	2
2	45	2	5	5	2	3	2	2	5	5	5	5	5	5	5	5	4	5	3	5	5	4	4	4	5	5	4	5	5	2	2	2	2	2	4	5	4	4	4	4	3	2	2	2	5	5	5	5
2	51	2	5	5	2	2	3	2	5	5	5	5	5	5	5	5	4	5	5	5	4	4	5	5	4	5	4	5	5	4	5	5	4	5	3	4	4	5	4	4	4	4	4	2	4	4	4	4
2	54	2	5	5	2	2	3	2	3	3	4	4	3	4	4	3	4	3	3	4	4	5	5	2	2	2	3	2	2	4	5	3	4	4	2	3	4	4	4	4	5	4	5	5	4	4	2	3
2	48	2	5	5	3	2	3	2	4	5	4	5	5	4	3	4	5	4	4	5	5	5	4	4	3	4	4	5	4	4	5	5	2	4	4	4	2	4	2	4	2	2	2	2	5	4	4	3
1	49	3	5	5	1	1	1	2	2	1	2	1	2	2	2	2	2	1	1	2	2	1	1	3	4	4	3	3	3	1	1	2	5	5	5	2	2	2	2	3	2	4	4	4	4	4	4	4
1	54	3	5	5	1	1	1	2	4	3	3	4	4	4	3	4	4	3	4	4	4	3	4	2	3	4	2	4	4	3	3	4	4	3	2	4	3	4	4	3	5	4	4	3	2	5	5	4
1	53	3	5	5	1	1	2	2	4	3	4	3	2	3	2	4	3	4	4	3	4	3	4	3	2	2	3	3	2	2	4	3	4	2	4	2	4	3	4	4	3	3	4	4	4	3	3	2
2	43	3	5	5	2	2	2	2	4	4	4	4	4	2	2	2	2	2	3	3	2	4	2	1	2	1	1	2	2	3	4	4	4	3	3	4	3	4	3	4	2	3	3	3	3	3	3	3
2	59	3	5	5	2	2	2	2	4	4	5	5	3	4	3	4	4	4	3	3	4	4	3	2	4	4	3	4	5	4	3	5	4	2	1	5	5	5	5	4	5	4	5	4	4	3	4	4
2	60	3	5	5	4	2	2	2	3	3	4	3	2	3	4	4	3	3	3	3	4	2	2	4	2	2	3	3	3	2	2	4	4	4	5	4	4	3	2	3	2	4	5	4	4	4	4	4
2	53	3	5	5	2	3	2	2	4	3	4	5	4	5	4	2	1	2	1	1	2	2	2	3	4	3	2	3	4	2	3	5	4	2	2	4	3	2	3	5	4	4	3	2	3	4	3	2
2	50	3	5	5	3	3	3	2	2	2	2	2	3	4	2	3	3	2	2	2	3	2	1	3	3	2	1	4	3	1	3	4	4	3	3	5	4	4	5	4	5	5	4	5	4	4	4	4
1	52	4	5	5	1	1	1	2	4	4	3	4	4	4	5	5	3	4	4	5	4	3	3	4	3	2	3	4	3	2	3	5	5	4	5	5	5	4	3	5	3	4	4	3	4	4	4	4
2	40	4	5	5	3	2	2	2	4	5	5	4	4	5	4	5	3	4	3	4	4	3	3	4	3	4	3	4	4	4	3	5	4	4	4	2	3	2	4	5	4	4	4	4	5	5	5	4
2	46	4	5	5	4	2	3	2	4	4	4	4	4	4	4	4	4	4	3	4	4	4	2	3	4	4	3	4	4	2	3	4	4	4	4	4	5	5	2	4	2	2	2	2	5	5	5	5
2	47	4	5	5	4	2	3	2	4	4	4	4	4	4	4	4	4	4	4	4	5	5	4	2	1	1	3	2	2	4	3	4	2	2	2	2	2	2	2	4	2	2	2	3	4	4	4	2
1	50	3	6	5	1	1	1	2	4	3	4	3	4	4	2	4	3	3	3	2	4	3	3	3	3	2	4	4	4	2	3	5	5	4	5	2	3	2	5	4	4	4	3	3	3	4	4	3
2	36	3	6	5	2	2	3	2	4	3	3	3	4	4	4	4	4	4	2	2	4	2	2	3	2	3	2	3	4	3	3	4	3	4	2	5	5	4	5	5	4	4	2	4	5	5	5	3
